# Supplementary material for: Preharvest UVA-LED Enhancing Growth and Antioxidant Properties of Chinese Cabbage Microgreens: A Comparative Study of Single Versus Fractionated Irradiation Patterns
Source: Foods. 2025 Nov 28;14(23):4092. doi: 10.3390/foods14234092 (PMC12691816; doi:10.3390/foods14234092)
Supplement: Supplementary file 1 [file foods-14-04092-s001.zip]

Archive with 1 entries (1 files):
- foods-3971596-supplementary.pdf
